# Supplementary material for: Properties and Functional Analysis of Two Chorismate Mutases from Maritime Pine
Source: Cells. 2024 May 28;13(11):929. doi: 10.3390/cells13110929 (PMC11171525; doi:10.3390/cells13110929)
Supplement: Supplementary file 1 [file cells-13-00929-s001.zip]

Archive with 5 entries (4 files):
- Supplementary Materials/
- Supplementary Materials/Supplementary Figure S1.pptx
- Supplementary Materials/Supplementary Figure S2.pptx
- Supplementary Materials/Supplementary Table S1.xlsx
- Supplementary Materials/Supplementary Table S2.xlsx
