# Supplementary material for: Properties and Functional Analysis of Two Chorismate Mutases from Maritime Pine
Source: Cells. 2024 May 28;13(11):929. doi: 10.3390/cells13110929 (PMC11171525; doi:10.3390/cells13110929)
Supplement: Supplementary file 1 [file cells-13-00929-s001.zip › Supplementary Materials/Supplementary Table S1.xlsx]

## Sheet: Cloning
Primers sequences used for cloning
Construction	Gene	Primer sequence
AttB1		GGGGACAAGTTTGTACAAAAAAGCAGGCT
AttB2		GGGGACCACTTTGTACAAGAAAGCTGGGT
PpCM1 5'- full length	PpCM1	ATGGACATTGCGTTGCTGTTACACC
PpCM1 5'- attB1 full length	PpCM1	AAAAAGCAGGCTCTATGGACATTGCGTTGC
PpCM1 5'- attB1 without CTP	PpCM1	AAAAAGCAGGCTCTGCTGCTGCATCCAGAAA
PpCM1 3'- full length	PpCM1	TTAATCAAGTCGTCGTAGAAGG
PpCM1 3'- attB2 with STOP full length	PpCM1	AGAAAGCTGGGTTTAATCAAGTCGTCG
PpCM1 3'- attB2 without STOP full length	PpCM1	AGAAAGCTGGGTGATCAAGTCGTCGTCG
PpCM2 5'- upstream ATG for full length	PpCM2	GCTAAAGGGAATACAGAGTAACCGC
PpCM2 5'- full length	PpCM2	ATGGATCTTAAACTCTCTGTCC
PpCM2 5'- attB1 full length	PpCM2	AAAAAGCAGGCTCTATGGATCTTAAACTCTC
PpCM2 5'- attB1 without CTP	PpCM2	AAAAAGCAGGCTCTACTTCGCCGACATTCGG
PpCM1 3'- full length	PpCM2	TTAGTCAAGTCTTCTTAGTAG
PpCM2 3'- attB2 with STOP full length	PpCM2	AGAAAGCTGGGTTTAGTCAAGTCTTCTTAG
PpCM3 3'- attB2 without STOP full length	PpCM2	AGAAAGCTGGGTTGTCAAGTCTT

## Sheet: qPCR
Primers pairs used for RT-qPCR.
Construction	Gene	Forward/Reverse primers sequence
PpADT-A	Arogenate dehydratase-A	GACTATACTTCATGTACCAAGC / CCACGATCTTCAATATCTCTGG
PpADT-D	Arogenate dehydratase-D	CGGTGAAAATAAGAGACTGGG / TGTATATGACCAGTAGCTGCTC
PpCM1	Chorismate mutase-1	GAACTTCCATGGATATACCTGC / AGCAATTCAATTTGCTGACTGC
PpCM2	Chorismate mutase-2	GCCGTTAAATTGTTGTGTCTACC / TGATTTTCCCGAACCAGAAG
PpActin	Actin	TGCTGTTGGAGTCATCAAGG / CTCGTGCATCAGAATCAGACA
PpEF1	Elongation factor 1	ATCTCTCAGCACATTCCAACAG / TATTGCCACCATCATCTCAA
