# Supplementary material for: Properties and Functional Analysis of Two Chorismate Mutases from Maritime Pine
Source: Cells. 2024 May 28;13(11):929. doi: 10.3390/cells13110929 (PMC11171525; doi:10.3390/cells13110929)
Supplement: Supplementary file 1 [file cells-13-00929-s001.zip › Supplementary Materials/Supplementary Table S2.xlsx]

## Sheet: Hoja1
Name	Species	Identifier	Source	Sequence
AcoCM1	Ananas comosus	Aco016937|Aco016937.1	Phytozome (doe.gov)	MNESSSNCQVLYPAAASVNVSDTIWSVYFKELLPQFTVEGVDGNFASTAASDLACLQALSRRIHYGRFVAEVKFRDSPQDYIPAIRAKDRDALMKLVTSESQEEIVKKRVEEKAAVFGQDVTLDRPADTGDSNSSRAAYKVDPSVVYRLYGDWVIPLTKIVEIEYLLRRLD
AcoCM2	Ananas comosus	Aco004874|Aco004874.1	Phytozome (doe.gov)	LDSIRHSLIRQEDSIIFSLLERAQYCYNADTYDSNAFDMDGFEGSLVEFMVRETEKLHAQVGRYKSPDEHPFFPEDLPEPMLPPMQYPKVLHPIADSININRMIWKMYFGNLLPRLVREGNDGNCGSSAVCDTICLQALSKRIHYGKFVAEAKFQESPDSYEPAIRAQDGDQLMRLLTYESVERAITRRVETKAKIFGQEVTIGGDGNGNPPVYKIKPTLVAELYDDWIMPLTKEVQVQYLLRRLD
AcoCM3	Ananas comosus	Aco008205|Aco008205.1	Phytozome (doe.gov)	LDAVRDALIRDEDSIVFSLVERARFPRNAPAYDPSLFGGVGERALVDLYVREAEALRAKVGGYQLPEEVPFFPKDLPSPLTPLQKNPQVLHPTSASVSVNEAIWKMYFNDLLPLFTVEGDDGNYASTVALDLVCLQALSRRIHTGKYVAEVKFIDAPHDYGRAIQAKDRDTLMKMLTFAAVEQRVKSRVEKKASIFAQNVTLDECDDEAKCKIDPLVVSHLYDQWVMPLTKLVEVEYLLQRLD
AmTrCM1	Amborella trichopoda	XM_006844803.3	GenBank Overview (nih.gov)	LDNIRHSLIRQEDSIIFSLLERAQYRYNAETYNPRAFSIDGFQGSLVEYMVRETERLHAQMGRYKSPDEHPFFTEDLPDPLLPPLQYPQVLHPAADSININKKIWTMYFTDLLPRLVKQGEDGNLGSAAVCDTICLQALSKRMHYGKFVAEAKFKDAPIVYESAIRAKDGDLLLHLLTYEKVEKAVKERVEEKAKIYGQEVEPSKKQLWVNGEKDENESNRKIDPTLVASLYEDWIMPLTKEVQVLYLLRRLD
AmTrCM2	Amborella trichopoda	XM_006857165.3	GenBank Overview (nih.gov)	LDSIRESLIRQEDSIIYNLIERAQYSYNAPTYDPESFQLPGFNGSLVEYMLKETEVLHSKVGRYKSPDEQPFFPNDLPEPLLPPLNYPQVLHPAAASININDTIWKMYYDELLPRFAAEGDDGNYGSAALCDALSLQALSKRIHYGKFVAEAKFRDSPQEYTPAIRAQDKDALMKILTFEAVEAMVLRRVEQKAMVFGQEVSLDGKGSEAVYKIKPSVVARLYGEWVMPLTKQVQVEYLLRRLD
AndrogeCM1	Andropogon gerardi	07AG142000|AndgeH2.07AG142000.1	Phytozome (doe.gov)	LDTVRDFLTREEDTIVFSLIERAKYPLNRPAYDPFHFGAGAEPGRQLNASFAELVIRETEAVQSKAGRYQSLQEIPFFAYRVPFSLAPPYNFTRDLHPAAALVNVNDAIWSMYFNELLPLLANNGDDGNYAVTVDADLACLQVLSRRINYGRYVAEVKFRGDQQTYTSLIQAKDRDALMKLLTSETQEDEVKRRVEKKAFVFGQSITLDGPIQTDVNDSSQANFKVDPSVIYKLYDQWVIPLTKQVEVEYLLHRLD
AndrogeCM2	Andropogon gerardi	3BG088100|AndgeH2.03BG088100.1	Phytozome (doe.gov)	LGSIRQVLIGLEDSIIYCLLERAQYCYNADTYDSNAFHMDGFEGSLVEYMARETEKLHAQVGRYKNPDEHPFFPEDLPEARLLPIQYPRVLHPIADSINIDKEIWEMYFDELLPRLVKEGSDGNAGSSALCDTTCLQALSKRIHYGKFVAESKFQESPEAYIPSIIAQDRDQIMHLLTFPKVERDIEHRVEAKVKIFGQEVNIGAEDKGTPSVYKMRPSLVAELYHHRIMPLTKEVEVAYLLRRLD
AndrogeCM3	Andropogon gerardi	07BG113700|AndgeH2.07BG113700.1	Phytozome (doe.gov)	LDTVRDFLTREEDTIVFSLIERAKYPLNQPAYDPFHIGAGTGAEPGRHLNASFAELFIRETEAVQSKAGRYQSLQEIPFFAYRVPFSLAPPYNFTRDLYQAAAFVNVNDAIWSMYFNELLPLLAKNGDDGNYAVTVDADLVCLQVLSRRINYGRYVAEVKFRGDQQTYTSLIQAKDRDGLMKLLTSEAQEDVVKRRVEKKATVFGQSITLDGPIRTDVNNSSQANFKVDPSVVYKLYDLWVIPLTKQVEVEYLLHRLD
AndrogeCM4	Andropogon gerardi	04AG063300|AndgeH2.04AG063300.1	Phytozome (doe.gov)	LAAVRDALVRLEDSVVFALIERARHPLNAAAYAPPAAGGGYSLVEFFVREAEALNAKAGHYQKPEDVPFFPQGLPLPLFPTKPSPKVLHPFASLVNVNDAIWKMYFDELLPLFTVDGDDGSYAQTVALDFACLQVLSQRIHIGKYVAEVKFKDAPQDYSRLIKAKDSNSLMDLLTFKAVEEKVKKRVEKKARTFGQNITLEDNATAGDSECKVDPKVLSKLYDQWVMPLTKDVEVEYLLRRLD
AqcoeCM1	Aquilegia coerulea	Aqcoe4G046200|Aqcoe4G046200.1	Phytozome (doe.gov)	LESVRKSLIRQEDTIVLSLIERAKFPFNFPTYDYDPSSSSSSCVLSGSLVHFIVKETEILHAKVGRYTSPEEHPFFPDELPPPLTPPHNYPQVLHPAAACININDTIWKMYFDELLPLFAAEGDDGNYGSTAECDLKCLQALSRRIHYGKFVAEVKFRDAPEDYGPAIRAQDRDALMKLLTFESVEEMVKGRVAKKAMIFGQEVSLDDKEEDIKYKVNPAIVSRLYGEWVMPLTKLVQVEYLLRRLS
AqcoeCM2	Aquilegia coerulea	Aqcoe3G355500|Aqcoe3G355500.1	Phytozome (doe.gov)	LESIRHTLIRQEDSIIYSLLERSQYSYNGDAYDQNAFGMDGFQGSLVEFMVRETEKLHAKVGRYASPDEHPFFPADLPEPMLPPLQYPKVLHPIADSININKKIWEMYFGRLLPRLVKEGNDGNCGSTAVCDTTCLQVLSKRIHYGKFVAEAKYRASPAVYDDAIRAQDSSQLMALLTYEAVEDAVKHRVEVKTRTYGQEVVVNEKDGADPVYKIKPTLVADLYGKWIMPLTKEVQVAYLLRRLD
AtCM1	Arabidopsis thaliana	At3g29200	TAIR www.arabidopsis.org/	LEGIRNSLIRQEDSIIFGLLERAKYCYNADTYDPTAFDMDGFNGSLVEYMVKGTEKLHAKVGRFKSPDEHPFFPDDLPEPMLPPLQYPKVLHFAADSININKKIWNMYFRDLVPRLVKKGDDGNYGSTAVCDAICLQCLSKRIHYGKFVAEAKFQASPEAYESAIKAQDKDALMDMLTFPTVEDAIKKRVEMKTRTYGQEVKVGMEEKEEEEEEGNESHVYKISPILVGDLYGDWIMPLTKEVQVEYLLRRLD
AtCM2	Arabidopsis thaliana	At5g10870	TAIR www.arabidopsis.org/	LDLIRESLIRQEDTIVFSLIERAKFPLNSPAFEESRCLDSGSFSSLTEFFVRETEIIQAKVGRYEYPEENPFFLENIPHSVFPTHKYPSALHPKALSVNINKQIWDIYFKELLPLFVKPGDDGNYPSTAASDLACLQALSRRIHYGKFVAEVKFRDAPQDYEPAIRAQDREALMKLLTFEKVEEMVKKRVQKKAETFGQEVKFNSGYGDESKKKYKVDPLLASRIYGEWLIPLTKLVEVEYLLRRLD
AtCM3	Arabidopsis thaliana	At1g69370	TAIR www.arabidopsis.org/	LESIRHSLIRQEDSIIFNLLERAQYRYNADTYDEDAFTMEGFQGSLVEFMVRETEKLHAKVDRYKSPDEHPFFPQCLPEPILPPIQYPQVLHRCAESININKKVWNMYFKHLLPRLVKPGDDGNCGSAALCDTMCLQILSKRIHFGKFVAEAKFRENPAAYETAIKEQDRTQLMQLLTYETVEEVVKKRVEIKARIFGQDITINDPETEADPSYKIQPSLVAKLYGERIMPLTKEVQIEYLLRRLD
BbCM1	Botryococcus braunii	v2.1RSTJGIBobra.53_1s0049.1	Phytozome (doe.gov)	LSNIRQTLIRQEDTIIYSIIERAQFARNAAIYESGAIPIPSYDLAGRQASLLEYLLRETEHLHGRIRRYTSPDEHAFYPLALPSLILPPLTFPQVLAACATDININDRIMAMYLKDVVCAITEPGDDNNYGSAALCDVLCLQAISKRVHYGKFVAEAKFAAHPATYTSLIKQHDTEGLMDLLTDVNVENKVLQRVRRKAEMYGQDLDDVSASGDGQVGLENRPSHYKVDPKLIADLYERWVMPLTKEVQIAYLLRRVD
BevulCM1	Beta vulgaris	Bevul.2G168600|Bevul.2G168600.2	Phytozome (doe.gov)	LDSIRKTLIGLEDTIIYSLIERSKLPLNSPAYKSSPFPGFHGSLMQLLVKGTEAVQAQFGRYQSPEEVPFFPDNLPPPIVHPSQNCSQKLPAAAASVNVSKDIWDFYVNKLLPQLATEGDDGNYVLSVASDLVCLQALSRRIHYGKYVAEVKFINETEAYTTAIRAQDKDTIMNLLTDTKVEAMVKQRVAKKAMVFGAEVTLSDSNGSNTNNYKVEPSVVSRLYDEWVIPLTKVVEVDYLLKRLE
BevulCM2	Beta vulgaris	Bevul.2G067000|Bevul.2G067000.1	Phytozome (doe.gov)	LDGIRMSLIRQEDSIIFSLLERSQFCYNADTYNPDAFPLDGFHGSLIEFMLKETEKLHAQVGRYKSPDEHPFFPEELPEPLLPPLEYPQVLHPIADSININKIIWDMYFKDLLPRLVKDGDDGNCGSSAACDTICLQALSKRIHYGKYVAEAKFRASPDIYTPAIEAQDKEQLMNLLTYEAVELVVQRRVEMKAKIFGLEVPVNPDVADDESSPAYKIKPSLVANLYGDWIMPLTKEVQVEYLLRRLD
BradiCM1	Brachypodium distachyon	Bradi2g50800|Bradi2g50800.1	Phytozome (doe.gov)	LDSIRTSLIRLEDSIIFGLLERAQYCYNADTYDPDAFHVDGFGGSLAEFMVRETEKLHAKVGRYKSPDEHPFFPEDLPETLLPPIQYPTVLHPIADSININKEIWKMYFDEVIPRLVREGSDGNYGSSALCDTTCLQALSRRIHYGKFVAEAKFQESPEAYMPAIIAQDGDLLMQLLTYETVERAIEHRVEAKAKIFGQEVKIGAEAKGMPPVYKIRPSLVAELYSNRIMPLTKDVQVAYLLRRLD
BradiCM2	Brachypodium distachyon	Bradi1g25640|Bradi1g25640.1	Phytozome (doe.gov)	TATISDTLERLDDSIVLRLRGRALHCFNNEAYDLQCYPIIHSNGQYLFKGSLFQYLFFEDEKLHAEIARYKFSSYETPFLPSLLMEPITRIPWSLQGLHPAAESININERVLIRYFYEFLPMLVNEGSDGQPVSSSQCDVKILQALSNRIHYGKSVAESKFLEEPEKYTSAIREQDNDNLMETLTNPDAEEEVITRVKNKAMVYRQEVDPELVGELYDKLVIPMTKEVQVQYLLRRLD
BradiCM3	Brachypodium distachyon	Bradi3g06050|Bradi3g06050.1	Phytozome (doe.gov)	LAAVRDQLIREEDSIVFALIERAKRPRNAPAYSSASGGRGQSLAEFFVREAEALYAKAGHYQKPEDVPFFPQDLLPPLFPTKDLPKVLHPSASSVCVNDAIWKMYFDELLPLFTADGDDGNYSETVALDFACLQALSRRIHCGKYVAEVKFKDAPQDYSPPIHAKDSNALMNLLTFKAVEEKVKRRVEKKARIFGQNVILEDSVDNQDVEFKVDPNVLSKLYDLWVMPLTKDVEVEYLLHRLD
BradiCM4	Brachypodium distachyon	Bradi3g36880|Bradi3g36880.1	Phytozome (doe.gov)	LDSVRDFLTREEDTIVFSLIERAKHPLNTPAYYYDDPAACFGTADRHRNVSFAEIFVRESEAVQAKAGRYESQQEIPFFPSGAPFTLAPPYNFTTDLHPAAASINVNDAIWNIYFNQLLRLLAKEGDDGDYAATAASDLACLQALSRRINYGRYVAEVKFRGEQQTYTALIRSKDKDALTKLLTFEAQEDVVKRRAEKKAKVFGQDVTLDGPTTETSGKNSSQSSFKVAPSVVYKLYGQWVIPLTKQVEIEYLLHRLD
CerriCM1	Ceratopteris richardii	Ceric.21G045300|Ceric.21G045300.1	Phytozome (doe.gov)	LAAIRDSLIRQEDSIIFSLIERAQYKLNKPTYDADRFSIPGFQGSLIEYILKETESLHAKVRRYQSPDEHPFYEDLLPIPLLPPLEYPKVLHECAVKININPDIWKLYFDELLPRFSTEGDDGNYGSTAVCDVICLQALSKRIHYGKFVAEAKFRESPGLFERAIKAQDEEALMQIITYDAVEKKVQRRVEKKAKTYGQEVDSDGPDLSAHFKIDPLQVAELYGKWVMPLTKKVQVQYLLRRLD
ChequiCM1	Chenopodium quinoa	AUR62018127|AUR62018127-RA	Phytozome (doe.gov)	LDGIRNSLIRQEDSIIFSLLERSQFCYNADTYNPDAFPLHGFHGSLIEFMLKETEKLHAQVGRYKSPDEHPFFPEDLPEPLLPPMQYPQVLHPHADSININKLIWNMYFNDLLPRLVKDGDDGNCGSSATCDTICLQALSKRIHYGKYVAEAKFRASPDIYTAAIAAQDKDQLMNLLTYEAVELAVQRRVEMKAKTFGLEVPVNPDAIGDESCPAFKIKPSLVANLYGKWIMPLTKEVQVDYLLRRLD
ChequiCM2	Chenopodium quinoa	AUR62009366|AUR62009366-RA	Phytozome (doe.gov)	LDSIRKTLIGLEDTIIYSLIERAKLPLNSPAYDSSHFPGFHGSLMELLVKGTESVQAQGGRYRSPEEVPFFPDHLPPPLVHRPLNCSQDLPPAAASVNVSKKIWDFYVNQFLPLLAAKGDDGNYALGVASDLACLQVLSRRIHFGKYVAEVKFRSETEAYSAAIREKDKDTLMNLLTDSKVEAMVKQRIEKKAKVFGQEVTLNDTSNSNDYKVDPSLVSRLYDEWVIPLTKDVEVEYLLRRLD
ChequiCM3	Chenopodium quinoa	AUR62023047|AUR62023047-RA	Phytozome (doe.gov)	LDSIRKTLIGLEDTIIYSLIERANRPLNSPAYDSSHFPGFHGSLTELLVKGTESVQAQGGRYRSPEEVPFFPDHLPPPLVHRPLNCSQDLPPAAASVNVSKKIWDFYVNQFLPLLAAKGDDGNYALGVASDLACLQVLSRRIHFGKYVAEVKFRSETEAYSAAIRAKDKDTLMNLLTDSKVEAMVKQRIEKKTKVFGQEVTLNDTSNSNDYKVDPSLVSRLYDEWVIPLTKDVEVEYLLRRLD
CinakaCM1	Cinnamomum kanehirae	CKAN_02029800|CKAN_02029800	Phytozome (doe.gov)	LESVRESLIRQEDTIVFSLIERAKFPRNLKVYDESSREIPGFSGSLLQFFVEQAEILQSKVGRYYNPEEHPFFPENLPLSLLPPYNYKQVLHPAAASININKKIWNVYVDDLLPLFAAKGDDGNYASTMSSDLTCLQNGIGISQALSRRIHYGLFVAEVKYRNAPQDYGPAIHAQDRDALMKLLTFESVEEMVKRRVEKKASVFGQEVSLNDSDGDKYKVDPSVVSHLYGEWVMPLTKLVQVEYLLRRLD
CinakaCM2	Cinnamomum kanehirae	CKAN_00123000|CKAN_00123000	Phytozome (doe.gov)	LESIRHSLIRQEDSIIFSLLERAQYCYNADTYDRNVFPMDGFHGSLVEFMVSETEKLHARVGRFKSPDEHPFFPEDLPDPLLPPMQYPQVLHPIADSININKRIWDMYFRNLLPRLVEEGNDGNCGSSAVCDTMCLQALSKRIHYGKFVAEAKFRASPIIYEASIRAQDRAQLLHLLTYETVEAAIKERVEMKAKTYGQEINVNEGGNEDAPSYKIKPSLVADLYGDWIMPLTKEVQIEYLLRRLD
CpurCM1	Ceratodon purpureus	C.purpureus_R40 v1.1|CepurR40.4G162100.1.p	Phytozome (doe.gov)	LANIRESLIRQEDTIIYALLQRAQFSFNGPTYDRNSFAIPGFEGSLVEFMLKETERLHAKVRRYQAPDEHPFFPEDLPEPILPSLPLSKVLHPAANDININKAILTMYLEDLLPKLTVAEDDGNYGSASVCDVQCLQALSKRIHYGKFVAEAKFTEAPEKFERHIRAQDGDAIMGELTFKNVEDNVKRRVANKARAYGQEVNEHGKVDNARYKIDPDLAGALYEDWVMPLTKQVQVAYLLRRLD
CreCM1	Chlamydomonas reinhardtii	Cre03.g155200|Cre03.g155200.t1.1	Phytozome (doe.gov)	LANIRSSLIRQEDTIIFSFIERAQFCRNLPVYTPDAIPVPGFDRCGRRYSLLEYVLRQTEQLHGSVRRYTSPDEHAFFPDDLPTLVLPPITYPSVLDPCADAININDQILRVYVDDILPGLTTPGDDFNYGSSATLDVPCLQALSKRIHYGKFVAEAKFLAKPEEYSALIRAGDADGIMALLTDKEVERRVVERVRRKVATFGQDVTENGTAAASGANGDGAPRLKVSPDLVARVYEEIVMPLTKEVEVIYLLRRLD
CsubCM1	Coccomyxa subellipsoidea	C-169 v2.0|23610	Phytozome (doe.gov)	LDNIRQSLIRQEDTIIFGLIERAQFAANRPVYESGAMPVPGYGPDGKQFSLLEYMLWETEQMHCKVRRYTSPDEHPFFPHDSPPLILPPIQYPEAGSDPPNPLFAVLAPFAREININDKIMQLYLDHLVPGITQPGDDNNYGSAACHDVLALQALSKRIHYGKFVAEAKFRARPQEYARLIRQRDSDALMALLTDEAVEAKVVERVRRKAAIYGQDIQGDDSFNMDRFAAVVAARSAGSSNGQSPAAYRGGSSAGHMVSYKVEPEVVAELYRRWVMPLTKEVQIAYLLRRLE
CzCM1	Chromochloris zofingiensis	v5.2.3.2UNRSTEXTCz14g05060|Cz14g05060.t1	Phytozome (doe.gov)	LANVRSALIRQEDTIIFNLIERAQFARNQAVYVSDAIPVPGFNISGQRYSLLEYVLRETEQLHGKVRRYTSPDEHAFYPDEQPALVLPPLQYPSVLPPSAKAVNINDKIMEVYLQDVLPRITADGDDGNYGSAATLDVLCLQALSKRIHYGKWVAEAKFRAQPEQYSALIRAGDVAGIMDLLTDVSVEQKVVERVHVKAATFGQDIMSVENGTTQQGDAPKLKVQPSILAGIYDRWIMPLTKEVQVQYLLRRLD
DipcomCM1	Diphasiastrum complanatum	Dicom.16G073300|Dicom.16G073300.1	Phytozome (doe.gov)	LDNIRESLIRQEDSLIYNLIERAQYCFNAPTYDSKRFQIPGFDGSLVEFMMKETENLHAKVRRYHSPDEHPFFPKDLPEPILPPIKYPEVLHPAAKSININSLIWKMYFEDLLPALVAEGDDGNYGSTAVCDVLCLQALSKRIHYGKFVAEAKFLEAPSSYTSSIVGQNRKALMECLTFKDVEDSVQRRVELKAMTYGQEINTNGERTNPQYKIDPKLMAKLYGEWVMPLTKQVQVEYFLHRLD
DusalCM1	Dunaliella salina	Dusal.0097s00015|Dusal.0097s00015.1	Phytozome (doe.gov)	LDNIRSSLIRQEDTIIFNFIERAQFAKNDAVYTPDAVPVPGFDSQGQRYSLLQYVLHETEQLHAKLRRYTSPDEHPFFEVAAPLVLPPITYPPILAPGAEKININDQVMLVYLSEVLPGITPPGDDSNYGSAGVLDVLCLQALSKRIHYGKFVAEAKFRSQTQEYTRLIQAQDADGIMALLTDKAVEKKVVDRVRLKAATFGQDISSAPDTPTSAHTSTHHFSTTTTTPKLKISPDLVAKVYQDWVMPLTKKVEVLYLLQRLG
EscalCM1	Eschscholzia californica	EscalH2.1G633500|EscalH2.1G633500.1	Phytozome (doe.gov)	LDSIRYSLIRQEDSIIFSLLERAQHCYNPDTYNYDAFDMDGFHGSLVEYMVRETEKLHAQVGRYKSPDEHPFFPEGLPEPLLPPMQYPQVLHPIADSININRKIWDMYFTNLLPRLVKEGDDGNSGSTAVCDTICLQVLSKRIHYGKYVAEAKFRAASTLYEAAIREQDSAKLMQLLTYETVEAAIKRRVEMKTRTYGQEVSLIEENDGADPVYKIRPSLVADLYGDWIMPLTKEVQIQYLLRRLD
EscalCM2	Eschscholzia californica	EscalH2.2G045700|EscalH2.2G045700.1	Phytozome (doe.gov)	LDSIRYSLIRQEDSIIFGLLERAQHCYNPDTYNYDAFDMDGFHGSLVEYMVRETEKLHAQVGRYKSPDEHPFFPEGLPEPLLPPMEYPQVLHPIADSININKKIWDMYFVNLLPRLVKEGDDGNSGSTAVCDTICLQALSKRIHYGKYVAEAKFRASSTLYEAAIRDQDPVKLRELLTYETVEAAVKKRVEMKTRTYGQEVNFIEEKDGADPVYKIKPSLVADLYGDWIMPLTKEVQIQYLLRRLD
EscalCM3	Eschscholzia californica	EscalH2.2G476300|EscalH2.2G476300.1	Phytozome (doe.gov)	LDSIRHSLIRQEDSIIFSLLERAQYSYNSDTYKRDAFSIDGFDGSLVDYIVRGAEKLHAQVGRYKSPDEHPFFPQDLPEPILPPLQYPQVLHPIADSININDKIWDMYFNNLLPRLVKQGNDGNCGSAAVCDTICLQALSKRIHYGKYVAEAKFTESPEKYEPAIRAQDGDQLMKLLTYEKVEVTIKKRVEMKTRTYGQELNGDEEKLDKTDPLYKIKPSLVANLYGDWIMPLTKEVQVAYLLRRLD
EscalCM4	Eschscholzia californica	EscalH2.5G001900|EscalH2.5G001900.1	Phytozome (doe.gov)	LESIRNSLIRQEDTIIFSLIERAKYPLNPSAYVLSSSLPIHDDGCQDKSLIQYVVRETEILHAKVGRYENPEEHPFFPDNLPWPLFPPHNYPKVLHPAASSININESIWSFYLEKLLLLFTTEGDDGNYGLTVISDLECLQALSRRIHYGKFVAQVKFRGAPDDYSPAIRAQDRDALMKLLTFEAVEEMVKKRVEKKAMIFGQDVILSDKEEENVKYKIDPIIVSRLYEEWVMPLTKLVQVEYLLRRLD
EscalCM5	Eschscholzia californica	EscalH2.5G330900|EscalH2.5G330900.1	Phytozome (doe.gov)	LESIRNSLIRQEDTIIFSLIERAKFPFNPSVYVLSSSLPIHDDGCQDKSLIQYVVRETEILHAKVGRYENPEEHPFFPDNLPSPLFPPHNYPKVLHPAASSININESIWSFYLEKLLPLFTTEGDDGNYGLTVISDLECLQALSRRIHYGKFVAEVKFRGAPDDYSPAIRAQDRDALMKLLTFEAVEEMVKKRVEKKAMIFGQDVILSDKEEENVKYKIDPPIVSRLYEEWVMPLTKLVQVEYLLRRLD
FvCM1	Fragaria vesca	FvH4_6g47770|FvH4_6g47770.t1	Phytozome (doe.gov)	LEGIRHSLIRQEDSIIFGLLERSQYCHNVSTYDPNVFPMDGFQGSLVEYILQETEKLHARVGRYSSPDEHPFFPDQLPAPMLPPLKYPEVLHPIAHSININSKVWEMYFRDILPRLVKEGDDGNNGSTAVCDTMCLQTLSKRIHYGKFVAECKFRTAPESYEAAIKEQNRDKLMALLTYPTVEEAIIKRVEMKAKTYGQEVTVYKVKEEQPGLQVYKIKPTLVADLYGEWIMPLTKQVQVEYLLRRLD
FvCM2	Fragaria vesca	FvH4_2g41100|FvH4_2g41100.t1	Phytozome (doe.gov)	LDKVRQALISQEDTIVYRLIERAAFPLNSPTYHRKFSSSPSLFHFLVKGTEALQSQAGRYVIPEQLPFFPENLPPSLLPPPAEPPVLHRAAASININEKILDIYLKQFLPLLAVPGDDGNYEATASSDLECLQAISSRIHYGYYVAEVKFRDAPQDYEPAIRAQDREGLMKLLTFTAVEEKVKKRVEKKAVIFGQEVSLDSDTNGVKQNGTANGKYKVDPSLVSRLYGEWVMPLTKLVQVEYLLRRLD
FvCM3	Fragaria vesca	FvH4_4g30560|FvH4_4g30560.t1	Phytozome (doe.gov)	LDSIRQSLIRQEDDIIFCFLERAQYAHNPNTYDPNAFSMEGFHGSLVEFMLMETEKLHAQVGRYKSPDEHPFFPEHLPEPLLPPLQYPQVLHSCADSININHQVWDMYFGNILPSLVEQGDDGNCGSAAVCDTLCLQALSKRIHYGKFVAEAKFQESFAAYEPAIKAKDRAKLMELLTFKKVEEGVKKRVEIKTRTLGQEIKIHHEEDDATPVYKIKPNLVADVYGDWIMPLTKEVEVQYLLRRLE
GhCM1	Gossypium hirsutum	Gohir.D05G061600|Gohir.D05G061600.1	Phytozome (doe.gov)	LESVRDSLIRQEDSIVFSLIERAKFPLNAPTYDPSYFLMPGSYGSLVELVVKQTEAVQAKAGRYENSEEHPFFPDDLPPSQVPPHKYPRVLNPAAVFVNVNKKIWDVYFNKLLPLFVAPGDDGIYASTAARDLECLQVLSRRIHYGKLVAEVKFRDEWKHYEPAIRARDKKTLMDLLTAPAVEKAVKKRVTKKASIFGQEVKVGDDSDENKGKYKVDPAVVSRFYGDWVIPLTKDVEVQYLLHRLD
GhCM2	Gossypium hirsutum	Gohir.D06G103700|Gohir.D06G103700.2	Phytozome (doe.gov)	LGMVRDSLIRQEDTIVYSLIERARFPLNPPTYDPSYASIPGFSGSLLEFFVKQTEAVQAKAGRYDNPEEHPFFPDNLPPSLVPHYKYPEVLHPAAMSININKLIWDMYFNKLLPSFVSPGDDENYALTAARDLECLQAISRRIHYGKLVAEVKFRDERKDYEPAIRAQDRFTLTNLLTFTNVEEAVKKRVAKKAMTFGQEVKLGDDGDKGKYKVDPAIVSGLYADWVIPLTKEVEIDYLLRRLN
GhCM3	Gossypium hirsutum	Gohir.A11G071200|Gohir.A11G071200.1	Phytozome (doe.gov)	LEAVRYSLIRQEDSIIFSLLERAQYCYNGDTYDPDAFSMDGFHGSLVEYILRGTEKLHAKVGRYKSPDEHPFFPDELPDPLLPPLQYPQVLHPIADSININPKVWQMYFRNLIPRLVNEGDDGNCGSTAICDTMCLQALSKRIHYGKFVAECKYRASPDAYQAAIREQDRDWLMKLLTYPLVEESIKKRVEMKAKTYGQVVSDNINKKDCDPVYKINPSLVADLYGDWIMPLTKEVQVEYLLRRLD
GhCM4	Gossypium hirsutum	Gohir.D11G074800|Gohir.D11G074800.1	Phytozome (doe.gov)	LEAVRYSLIRQEDSIIFSLLERAQYCYNKDTYDPDAFSMDGFHGSLVEYMLRESEKLHAKVGRYRSPDEHPFFPDELPEPLLPPLQYPQVLHPAADSININPKVWQMYFRNLIPRLVKAGDDGNCGSTAVCDTVCLQALSKRMHYGKFVAECKYQAYPDAYRAAIREQDRDWLMKLLTYPSVEESIKKRVEMKARTYGQVVPDNMNMKDGDPVYKINPSLVADLYGDWIMPLTKEVQVEYLLRRLD
GhCM5	Gossypium hirsutum	Gohir.D11G075200|Gohir.D11G075200.1	Phytozome (doe.gov)	LEAVRYSLIRQEDSIIFSLLERAQYCYNGDTYDPDAFSMDGFHGSLVEYILRGTEKLHSKVGRYKSPDEHPFFPDELPDPLLPPLQYPQVLHPIADSININPKVWQMYFRNLIPRLVKEGDDGNCGSTAICDTMCLQALSKRIHYGKFVAECKYQASPDAYKAAISEQDRDWLMKLLTYPLVEESIKKRVEMKARTYGQVVPDNMNMKDGDPVYKINPSLVADLYGDWIMPLTKEVQVEYLLRRLD
GinkbiCM1	Ginkgo biloba	Gb_37545	PlantGenIE.org : Home	LDSIRESLIRQEDSIIFNLLERAQYCFNAPTYDASEFSVPGFQGSLIQFMLKETELLHEKVGRYESPDEHAFFPDDLPEPLLPPLHYPQVLHAAAASVNINSEIWNMYFNELLPRFAAEGDDGNYGSTAVCDVSCLQALSKRIHYGKFVAEAKFRDAPEEYEPAIREQDKERLMNLLTFESVEAMVQRRVELKAMAYGKEVSLGGTGVTPAYKIQPSLVASLYGEWVMPLTKKVQVEYLLRRLD
GinkbiCM2	Ginkgo biloba	Gb_08624	PlantGenIE.org : Home	LDSIRNSLIRQEDSIIFNLLERAQYRFNAPTYDVNKFPMPGFHGSLIEFMLRETERLHTKVGRYRSPDEHLFFPDNLPEPLLPPLQYPQVLHPAANSININKLIWTMYFDKLLPRFAAEGDDGNYGSTAVCDTMCLQALSKRIHYGKFVAEAKFRGSPEVYEIAIRAQDKEQLMSLLTFERVETAVQRRVEEKAKTYGQEVSLDVIRTDSTYKIQPSLIANLYGEWIMPLTKMVQVEYLLRRLD
GmCM1	Glycine max	GmISU01.01G048200|GmISU01.01G048200.1	Phytozome (doe.gov)	LDGIRNSLIRQEDSIIVSLLERAKYSYNADAYDKDAFFMDGFNGSLVEYMVLQTEKLHSQVGRYKSPDEHAFFPECLPEPALPPLQYPQVLHHCADSININNKIWNMYLKDLLPRLVKAGDDDNCGSVAVCDTLCLQALSKRIHYGKFVAEAKFQDAPSEYVAAIEAKDRKLLLDLLTYETVEELVKKRVEIKARQYGQVVKIGETGDIATPVYKIKPSLIANLYGDWVMPLTKEVQVEYLLRRLD
GmCM2	Glycine max	GmISU01.02G101400|GmISU01.02G101400.1	Phytozome (doe.gov)	LDGIRHSLIREEDSIIVSLLERAKYSYNANAYDKDAFLVDGFSGSLVEYMVLETEKLHAQLGIYKKPDEHPFFPEYLPEPMIPPMQHPQVLHHCGDSININNTIWNMYFKHLLPRLVKAGNDDNCGCVAACDILCLQTISKRIHYGKFVAEAKFQDAPHEYEAAIKARDRKLLLELLTYETVDKFVKKRVEIMAQQYAAVEKIGETGYIPNSVYRINPSLIADLYGDWVMPLAKEVQVEYLLRRLD
GmCM3	Glycine max	GmISU01.04G056300|GmISU01.04G056300.1	Phytozome (doe.gov)	VDSARASLVRQEDTIIFGLIERARFPLNSPTYNQSYTSIPQFRGTLLDFLVRHTEAIQAKAGRYINPEENPFFPENLPPSVVPRYPFSQFLHPAAAMININNAIWKLYFDELLPMFVASGDDGNYAQTAATDLSLLQAISRRIHYGKFVGEAKFRESPQGYEPLIRAKDKGALMKLLTYESVEEMVVKRVKKKAMVFGQEVSLDRDVKGITYKVDPSVVSLLYQKWLIPLTKNVEVEYLLNRLD
GmCM4	Glycine max	GmISU01.06G056200|GmISU01.06G056200.1	Phytozome (doe.gov)	VDSARASLVRQEDTIIFGLIERARFPLNSPTYNQSYASIPQFRGTLLDFLVRDTEVIQAKAGRYTNLEENPFFPENLPPSVEPHYPFSQFLHPSAAMININNVIWKLYIDELLPIFVASGDDGNYAQTAATDLSLLQAISRRIHYGKFIAEAKFRESPKGYEPLIRAKDKEALMKLLTIESVEEMVVKRVKKKAMVLGQEVSLDRNVKGIKYKVDPSVVSFLYQKWLIPLTKNVEVEYLLSRLD
GmCM5	Glycine max	GmISU01.08G222200|GmISU01.08G222200.1	Phytozome (doe.gov)	LESIRRSLIRQEDSIIYSLLKRAQHLYNAKTYDPEDFSMDGFHGSLVEYLVRESEKLHAKVGRYMCPDEHPFFPHDLPESMLPCHYAQVLHHNADSININDQVWMMYFGDLIPRLAKEGDDGHYESTSICDIMCLQALSKRIHYGKFVAEAKFQANPDNYKDAILAQDKDRLMDMLTYPKVEEENMIRVEEKAKKFGLVVDLNAKKPRAEPLYIINPSVVSDLYGHWVMPLTKEVQVAYLLRRLD
GmCM6	Glycine max	GmISU01.13G038300|GmISU01.13G038300.1	Phytozome (doe.gov)	LDHIRRSLVRQEDSIIFSLIERAQYCYNEDTYDPDAFSMDGFHGSLVEYMVGETERLHAKVGRYKSPDEHPFFPDGLPEPVLPPLQYPQVLHPIADSININEKVWSLYFRVLIPQIVKQGDDGNSGSSAVCDVICLQALSKRIHYGKYVAEAKYQASPDSYKDAIIAQDKDKLMELLTYPEVEEAIKRRVDMKTKTYGQELVVTTKEHRTEPVYKINPSLVADLYSDWIMPLTKEVQVSYLLRRLD
GmCM7	Glycine max	GmISU01.14G097000|GmISU01.14G097000.1	Phytozome (doe.gov)	LASVREDLVRQEDTIIYGLIERAKFPSNSHTYDEKYAQIQGFCGSLVEFVVKNTEAIQAKAGRYKNPEENAFFPENLPPSIVPSYSFKQFLHPGAASININKSIWKMYFKELLPLLATSGDDGNYAQTAANDLSLLQSISRRIHYGKFVAEVKFRDAPQDYEPLIRAKDKEGLMKLLTFTSVEETVRKRVEKKAVVFGQEVNLNSDDNDNENRKFDPSVASSLYKNWVIPLTKEVQVEYLLRRLD
GmCM8	Glycine max	GmISU01.17G191600|GmISU01.17G191600.4	Phytozome (doe.gov)	LASVREDLVRQEDTIIYGLIERAKFPSNPHTYDEEYAQIQGFCGSLVEFVVKNTEAIQAKAGRYKNPEENAFFPENLPPSIVPSYSFKQFLHPGAASININKSIWKMYFQELLPLVATSGDDGNYAQTAANDLSLLQAISRRIHYGKFVAEVKFRDAPQDYEPLIRAKDKEGLMKLLTFTSVEETVRKRVEKKAAVFGQEVSLDNEDDDEENHKFDPSVASSLYKNWVIPFTKEVQVEYLLRRLD
GmCM9	Glycine max	GmISU01.19G023800|GmISU01.19G023800.1	Phytozome (doe.gov)	LDHIRRSLVRQEDSIIFGLIERAQYCYNEDTYDPDAFSMDGFRGSLVEYMVRETERLHAKVGRYKSPDEHPFFPDGLPEPMLPPLQYPQVLHPIADSININEKVWSLYFRVLIPQIVKQGDDGNSGSSAVCDVICLQALSKRIHYGKYVAEAKYQASPDSYKDAIIAQDKDKLMELLTYPEVEEAIKRRVDMKTKTYGQELVVTTKEHRTEPVYKINPSLVADLYSDWIMPLTKEVQVAYLLRRLD
GnemoCM1	Gnetum montanum	TnS000931513t01	PlantGenIE.org : Home	LDGIRNSLIRQEDSIIFNLLERAQYCFNAPTYEVDAFPIPDFSGSLVQYILRETEKLHARLGRYQSPDEHAFFLKALADAFLPPIHYPQVLHPASDSININDMVWKVYFDCLLPGIATKGDDGNYGSTAVCDTMCLQALSRRIHYGKFVAEAKFRENPDLYEDAIRAQDGGKILSLLTFEAVEEAVRRRVEQKAMTYGQEVVLDSPARNENSNYKIKPSLIANLYGEWIMPLTKQVQVEYLLRRLD
GnemoCM2	Gnetum montanum	TnS000615653t22	PlantGenIE.org : Home	LDKIREFLIRQEDTIIRCLLERAQYLYNAPTYDAAAAQSVFSDFQGSLVKFMLRENEKMHSKLGRYTSPDETAFFPDDLEQPVLSGLEKQKVLHPVAARVNVNQEIWKFYFDELLPRLVAKGDDGNYGSTACCDISCLQALSKRIHYGKFVAEAKFQESKEEYTRLIVAKDTEAIMETLTFKKVEAMVLKRVELKAKTYGQEISSDGMAISPGQRIDPSLLVDLYANWVMPITKKVEVEYLLQRLD
HorvulCM1	Hordeum vulgare	HORVU0Hr1G020780|HORVU0Hr1G020780.4	Phytozome (doe.gov)	LDTVRGFLTREEDTVVFSLIERAKHPLNLPAYDDRACFGPAGRHGRRNGSFVELFVRESEQIQAKVPGRYQSQQEIPFFQSRVPFTLAPPYNFTTDLHPAAASVNVNDAIWGMYFSELLPQLANNGSDDGNYAVTAASDLACLQALSRRINYGRYVAEVKFRGDQQRYTPLIRSKDKDALMKLLTSQTQEDVVKRRVEKKAMVFGQDVTLDGPTETGDDNSSQSSFKVAPSAVYELYDRWVIPLTKQVEVEYLLHRLD
HorvulCM2	Hordeum vulgare	HORVU3Hr1G074220|HORVU3Hr1G074220.1	Phytozome (doe.gov)	LDSIRTSLIRLEDSIIFGLLERAQYCYNADTYDSSSFHVDGFGGSLVEFMVRETEKLHAKVGRYKSPDEHPFFPEDLPETLLPPIQYPTVLHPIADSININKEIWKMYFDEVIPRLVKEGSDGNSGSSALCDTTCLQALSKRIHYGKFVAEAKFQESPEAYTPAIKAQDGDQLMQLLTYETVERAIEHRVETKAKIFGQEVNIGAEAKGMPVYKIRPSLVAGLYSNRIMPLTKDVQVAYLLRRLD
HorvulCM3	Hordeum vulgare	HORVU6Hr1G029080|HORVU6Hr1G029080.1	Phytozome (doe.gov)	LAAVRDQLIREEDSIVFALIERAKRPRNAPAYSAAAGCGSVAEFFVREAQVLHAKAGHYQKPEDVPFLSQDLPPPVFPTKGYPKVLHPFASSVCVNDAIWKMYFNELLPLFTADGDDGNYAETVALDFACLQALSRRIHCGKYVAEVKFKDAPQDYSPPIRAKDNNALMNLLTFTAVEEKVKKRVEKKARIFGQNVTLEDSVGKPHGDTCDSHCKVDPKVLSKLYDIWVMPLTKDVEVEYLLRRLN
KalaxCM1	Kalanchoe laxiflora	Kalaxd.04G105800|Kalaxd.04G105800.1	Phytozome (doe.gov)	LEGIRYSLFRQEDSIIFSLLERAQYCHNAETYDPEAFAMEGYHGSLVEFIVKETEKLHAQVGRYKSPDEHAFFPDELPEPLLPPMRYPQVLHPIADSININEKVWNMYFRDLIPRLVKEGNDGNCGSTAVCDTLCLQALSKRIHYGKYVAEAKFRASPNAYKPAIISQDRGQLMDMLTYQTVEEAIKRRVEMKTRTYGQEVIVKEEEGTTDPLYKIRPSLVADLYGDWIMPLTKEVQVQYLLRRLD
KalaxCM2	Kalanchoe laxiflora	Kalaxd.04G105800|Kalaxd.04G105800.2	Phytozome (doe.gov)	LEGIRYSLFRQEDSIIFSLLERAQYCHNAETYDPEAFAMEGYHGSLVEFIVKETEKLHAQVGRYKSPDEHAFFPDELPEPLLPPMRYPQVLHPIADSININEKVWNMYFRDLIPRLVKEGNDGNCGSTAVCDTLCLQALSKRIHYGKYVAEAKFRASPNAYKPAIISQDRGQLMDMLTYQTVEEAIKRRVEMKTRTYGQEVIVKEEEGTTDPLYKIRPSLVADLYGDWIMPLTKEVQVQYLLRRLD
KalaxCM3	Kalanchoe laxiflora	Kalaxd.03G073200|Kalaxd.03G073200.2	Phytozome (doe.gov)	LDAVRDTLIRLEDTIVFSLIERAKYPINSAMYNESAGLVAGHHGSFIKFFVKRTEALHAQAGRYGSEEENAFFPGSLSCSLVSSRPSTNVLHPVAKIVNLNKDIWDMYINQLLPLITAGGDDGNYALAAAADLACLQAISRRIHYGKFVAEVKFLDDSPEYTRLIRARDRNGLMKLLTFEAVEKMVKLRVEKKAETFGQEVTLNQKTIRDDEKYKIDPSVVARLYEEWVMPLTKEVEVEYLLLRLD
KalaxCM4	Kalanchoe laxiflora	Kalaxd.10G138700|Kalaxd.10G138700.1	Phytozome (doe.gov)	LDAIRNSLIRKEDIVIFSRAKYCYNEDTYDPEAFHTDGFNGSLVEFMVFNTEMLHAQVGRYQSPDEHPFFPGNLPEPMLPPLHYPLVLHPGAEKININNKVWNMYFKELLPRLVRPGDDGNCGSSAVCDTLCLQVLSKRIHYGKFVAEAKFRGSPKLYESAIESQDRKKLLELLTYVTVEEEIKKRVEAKARTYAQGVGDDLCPVYRIRPSLVAHLYSDWIMPLTKGVQVEYLMRRLD
KalaxCM5	Kalanchoe laxiflora	Kalaxd.02G176800|Kalaxd.02G176800.2	Phytozome (doe.gov)	LDGVRDALIRLEDTIVFSLIERAQYPINSAMYNESAGLVAGQRGSLIKFFVKRTEALQAQAGRYESEEENVFFPDCLPCSLVPSRRSTSVLHPVAKMVNINKDIWDVYINRLLPLFAAQGDDGNYALAAASDLTCLQAISRRIHYGKFVAEAKFLDDSQEYDRLIRARDRNGLMKLLTVEAVEKMVKLRVEKKAETFGQEVTLDPINNGTGNYKIDPLVVARLYEEWLSPLTKEVEVEYLLRRLD
LituCM1	Liriodendron tulipifera	LitulAlt.14G045000|LitulAlt.14G045000.1	Phytozome (doe.gov)	LESVREALTREEDTIVFGLIERAKFPRNSLLYDESKLRFPGFCGSFLKFFIKESEILQAEAGRYKSPVERPFFPSKHPWLLLPPRQDPQVLHPPAVASINVSKTIWNVYVDEVLPLFTANGDDGNYAVTTVSDLACLQAISRRIHYGMFVAEAKFREAPQDYGPIIRAKDRDALMKLLTFKSVEESIKRRVAKKAMMFGQEVGLGDKPNKPKYKINPSAVSRLYGEWVMPLTKLVEVEYLLRRLD
LituCM2	Liriodendron tulipifera	LitulAlt.12G044000|LitulAlt.12G044000.2	Phytozome (doe.gov)	LESIRESLIRQEDTIIFNLIERAKYPRNSSVYDESSTRVTGFEGSLLHFFVRETEIVHAKVGRYENPEECPFFPDDLPSPLVPPLDCPQVLYPKAASININKTIWNMYINELLPLFTAEGDDGNYASTAACDLACLQAISRRIHYGMYVAEIKFRDCPQEYGPAVRAQDRDALMKMLTFEKVEKMVKRRVEKKAKVFGQEVSLDDEADKARCKIEPSVVARLYDQWMMPLTKLVEVEYLVRRLD
LituCM3	Liriodendron tulipifera	Litul.19G035100|Litul.19G035100.1	Phytozome (doe.gov)	LDGIRNSLIRQEDSIIFSLLERAQYCYNADTYDHNVFTVDGFHGSLVEFMVRETEKLHAQVGRYKSPDEHPFFPADLPKPMLPPLQYPQVLHPIADSININKKIWVMYFGHLLPRLVEEGDDGNCGSTAVCDTICLQVLSKRIHYGKFVAEAKFRASPVVFEAAIRTQDRAQLMDLLTYEKVEAAIKERVEMKAKTYGQEIGLNEERSGGIPIYKIKPSLVARLYGEWIMPLTKEVQIEYLLRRLD
MacuCM1	Musa acuminata	GSMUA_Achr4G32650_001|GSMUA_Achr4T32650_001	Phytozome (doe.gov)	LESIRHSLIRQEDTIIFNLLERALYCYNADTYDQNASFMDGSHDSLVEFMVRETEKLHAQVGRYKSPDEHPFFPDGLPEPMLPPMRYPKVLHPIADSININKKIWDMYFCNLLPRLVREGSDGNCGSSAVCDTICLQALSKRIHYGKFVAEAKFRESPDVYEPAIRAQDSNQLMHLLTYESVETAIKQRVEAKVMIFGQEVTVGEKNGAPPEYKIKPSLVAELYGNWIMPLTKEVQVEYLLHRLD
MacuCM2	Musa acuminata	GSMUA_Achr7G05260_001|GSMUA_Achr7T05260_001	Phytozome (doe.gov)	LGWVRDALIRQEDSIVFALIERARFPYNAPAYDPCLLPQQGGRSLVEAFARGAEVLQAKFGRYQNPEEVSFFPDDLPAPSGIPYNFPEVFHPASASVTANNAIWNMYFNDLLPLFTVEGDDGNYTSTAAADLVCLQALSRRIHYGKYVAEVKFRDAPQDYMTAICAKDRDALMKLLTFEAVEEMVKRRVLKKAMVFGQTVTLEDKTFDDETKYKVDPAVVARLYDEWVIPLTKDIEVEYLLRRLD
MacuCM3	Musa acuminata	GSMUA_Achr9G13330_001|GSMUA_Achr9T13330_001	Phytozome (doe.gov)	LESVRKFLTREEDSIVFSLIERAKYPCNAPAYDPSYLGRATKFHALSLVDLFVRETEAVQAKAGRYQNPVEIPFFPKDMTLPSVPPYNFPNELHAAAASVNVSDTIWRKYFDEWLPQITSQGDDGNYAPTAAADLVCLQALSRRIHYGRYVAEAKYREAPQDYNTAIRAKDRDALMKLLTFESQEDAVKRRVEEKAKVFGQDVTLGKRVDDSSNVTNYKVDPMVVYRLYGDWVIPMTKMVQVEYLLRRLD
MacuCM4	Musa acuminata	GSMUA_Achr5G01600_001|GSMUA_Achr5T01600_001	Phytozome (doe.gov)	LESIRHSLMRQDDAIIFNLLERAQYCYNADNTCHQNAFHMDGFHGSLVEFMAKETEKVHAQVGRYKGPDEHPFFPDSLPESMLPPMEYPKVLHPAASSININKKIWEMYFCNLLPRLVKEGSDRNCGSSAVCDTICLQALSKRIHYGKFVAEAKFLESPDVYKHAIRAQDSDQLMRLLTYESVETLIKQRVEAKAKIFGQEVTVSEKDVGPPVFKIKPSLFAELYGDWIMPLTKEVQLMYLLRRLD
MpCM1	Marchantia polymorpha	M.polymorpha v3.1|Mapoly0028s0048.1.p	Phytozome (doe.gov)	MALSVCMPAHFISSKMSGAGQVGLSSNSASRFCGLSMEANTGSDLLQKGVPKLAINWKSSARAPSVGRWGPSSVVAASSSRSAGVMQEKEETEELTLDSIRDSLIRQEDSIIYNLLERAQYCTNPPTYAPGVFQIEGFTGSLIEFLLRETERLHASVRRYTSPDEHAFFPQDLPKPILPPMAYPKVLHKAADDININSLVWDMYFDDLLPGVAVEGDDGNYGSAATCDVLCLQALSKRIHYGKFVAEAKFRVTPHLFEPHIRNQDSEALYKLITFESVELNVQRRVEAKARTFGQEVALDAAKPPVYKIDPKLVARLYGDWVMPLTKKVQVQYLLRRLDK
MpusCM1	Micromonas pusilla	CCMP1545 v3.0|204835	Phytozome (doe.gov)	LDNIRASLIRQEDSIIFGLIERAQYLLNAPVYQPGKIDVPCFHPDGTRASMLEFMLRESEQLGGKIRRYTSPDEHAFYPESLPLLVIGAMQYENPLAPAADGININDRIMEMYVNDILPALCQAGDDFNYGSAGLADVNCLQTISKRIHYGKFVAESKFQARPEEFTELIKKQDAEGLMSLLTYKAVEDRVVRRVTNKAATYGQDISDGDVPDQVAALGEGVDIEYKVAPERVGELYYKWIMPMTKDVQVEYLLRRLD
NycolCM1	Nymphaea colorata	Nycol.D00381|Nycol.D00381.1	Phytozome (doe.gov)	LESVRESLVRQEDTIVFSLIERAQHPLNSPAYDATPGLDGSLVEVLVKETEVLHAKLGRYKYEEENAFFPDDMPQPLITYNNHPQVLHPAAAKININNTIWKIYFDKLLPLITANGDDGNVVSTCSCDLSCLQALSKRIHYGKFVAEVKYQDAPQDYEPAIRAQDRDALMRLLTFEKVEEMVKKRVANKAKVFGQEIISDSTEGTGKQKIDPSVASLIYEEWVMPLTKLVEVEYLLRRLD
NycolCM2	Nymphaea colorata	Nycol.G00480|Nycol.G00480.1	Phytozome (doe.gov)	LESIRHSLIRQEDSIIFGLLERAQYCYNADTYDQNVFSIGGFQGSLVEFMVRETEKLHAQVGRYKSPDEHPFFPNDLPDPLLPPLQYPQVLHPVADTININPRIWDMYFKDLLPRLVEEGDDGNCGSSAVCDTMCLQALSKRIHYGKFVAEAKFQQSPAVYKAAIQAKDRAQLMHLLTYEAVEAAVKKRVEMKAKIYGQEVNLNGSAVDSSGQEVDEDNLSIQPKIHESNYKIQPSLVADLYSDWIMPLTKFVQVEYLLRRLD
NycolCM3	Nymphaea colorata	Nycol.H00086|Nycol.H00086.1	Phytozome (doe.gov)	LESIRHSLIRQEDSIIFSLLERAQYCYNADAYEGNMLLPDGSQGSLVELMLKETEKLHAQVGRYKSPDEHPFFPNDLPEPLLPPMQYPQVLHPIADKININPRVWDMYFKDLLPRLVEDGNDGNCGSSAVCDTICLQALSKRIHYGKFVAEAKFQQSPAVYRTAIEAQDGAQLMNLLTYEAVEAAVKKRVETKAKLYGQELDLNGPKADELKYKIQPSLVADLYGDWIMPLTKFVQVEYLLRRLD
OsCM1	Oryza sativa	LOC_Os08g34290|LOC_Os08g34290.1	Phytozome (doe.gov)	LDTVREFLTREEDTVVFGLIERAKHPRNTPAYDPGYLAGGGHGHDASFAEMFVRESEAVQAKAGRYQSLQEIPFFPFRVPFTLAPPYNFTTELYSAAALVNVNDAIWSMYFNELLPLLAKNGDDGNYAATVSSDLVCLQALSRRINYGRYVAEVKFIGDQQNYTTLIRNKDTDALMKLLTSEAQEDVVKRRVQKKAMVFGQNVTLDGPVETGNSNSSQTSFKVDPSLVYKLYDKWVIPLTKQVEVEYLLHRLD
OsCM2	Oryza sativa	LOC_Os01g55870|LOC_Os01g55870.1	Phytozome (doe.gov)	LDNIRTSLVRQEDSIIFSLLERAQFCYNADIYDKNAFHVDGFDGSLVEFMVRETEKLHQQVGRYKSPDEHPFFPEDLPEPLLPPLQYPKVLHPIADSININKEIWKMYFDELLPRLVKEGSDGNYGSSALCDTICLQALSKRIHYGKFVAEAKFQESPEAYMPAIIAQDCDQLMHLLTYETVERAIEHRVEAKAKIFGQEVDLGAEDNGAPPMYKIRPSLVAELYSYRIMPLTKEVQVAYLLRRLD
OsCM3	Oryza sativa	LOC_Os02g08410|LOC_Os02g08410.1	Phytozome (doe.gov)	LAAVRDALVREEDSIVFALIERARRPRNAPAYAAAAAAGGRSLAEFFVREAEVLHAKAGQYQKPEDVPFFPQDLPSPLFPTKDYPKVLHSFASSVSVNDAIWKMYFNELLPLFTVDGDDGNYAETVALDFACLKALSRRIHIGKYVAEVKFKDASQDYSPLIRAKDTKALMNLLTFKAVEEKVKRRVEKKARIFGQNVTLEDNADKQEGNAGDSECKVNPEVLSKLYDLWVMPLTKDVEVEYLLRRLD
OsCM4	Oryza sativa	LOC_Os12g38900|LOC_Os12g38900.1	Phytozome (doe.gov)	IGSIRSTLMKHEDTIIFGLLERSQFCYNPDTYDPNASRIVRFNGSLVEFMVKKTEKMHARMGRYKSPDEHPFFPENLLEVVEPSVEYENVLHPAAANININKRIWDVYFGDLLPRLVKEGSDGNCGSSACWDMLILQALSKRIHYGKYVAEAKFQGAPDTYTPAILNKDSDKLMELLTFAKVEDDVRARVMSKAMTFGQVVSEDLENEIKLKIEPELAVELYDKWIMPLTKEVQVQYLLKRLD
PaCM1	Picea abies	MA_134613g0010	PlantGenIE.org : Home	LDTIRESLIRQEDSIIFNLLERAQFCFNAPTYDASQFPFPGFEGSLIEFMVKETERLHSKVGRYKSPDEHSFFPEDLQEPLLPPLQYPQVLHPAASTININKEIWSMYFDELLPRFVAGGDDGNYGSTAVCDVSCLQAISRRIHYGKFVAEAKFRDSSKEYEPAIRAQDRKALMNLLTFENVEAMVQRRVELKTMTYGQEVNLDGTAVTPVYKIQPSLVAGLYAKWVMPLTKKVQVEYLLRRLD
PaCM2	Picea abies	MA_38593g0010	PlantGenIE.org : Home	LDSIRDSLIRQEDSIIFNLLERAQYCYNAPTYDANAFTMSGFSGSLIEFIVRETEILHAKVGRYKSPDEHPFFPDALPDPLLPPLQYPPVLHPAAQSININNLIWSMYYDNLLPRFSAKGDDGNYGSTAVCDTMCLQALSKRIHYGKFVAEAKFRSSPELYEVAINAQDKEQLMNLLTFESVETAVQRRVEQKAKTYGLEVSLDTTKEDSTYKIQPSLIGNLYGDWIMPLTKMVQVEYLLRRLD
PahalCM1	Panicum hallii	Pahal.6G217100|Pahal.6G217100.1	Phytozome (doe.gov)	LDTVREFLTREEDTIVFSLIERARYPLNRPAYDPIHLGDGAGPGRRLNASFAELFIRESEAVQSKAGRYQSLQEIPFFAYRVPFTLAPPYNFTRELYPAAAFVNVNDAIWSMYFNELLPLLAKNGDDGNYAVTVDSDLACLQVLSRRINYGRYVAEVKFRGDQQTYTSLIQAKDRDSLMKLLTSEAQEDVVKRRIEKKATVFGQSITSDGPIKTGVNNSSGTNFKVDPSVVYKLYDQWVIPLTKQVEVEYLLHRLD
PahalCM2	Panicum hallii	Pahal.5G148000|Pahal.5G148000.1	Phytozome (doe.gov)	LDSIRQTLIRLEDSIIFGLLERAQYRYNADTYDSNSFHMDGFEGSLVEYIVRETEKLHAQVGRYKSPDEHPFFPEDLPEPRLPPMQYPTVLHPIADSININKKIWKLYFDELLPRLAKEGSDGNYGSSALCDTSCLQALSKRIHYGKFVAEAKFQESPEAYKPAIRAQDPVQLMQLLTYETVERAIEHRVEAKAKIFGQEVNIGAEDKGAPPVYKINPSLVAGLYRRIMPLTKEVQVAYLLRRLD
PahalCM3	Panicum hallii	Pahal.1G062000|Pahal.1G062000.1	Phytozome (doe.gov)	LAAVRDALVRLEDSVVFALIERARHPRNAPAYAPAAGGGGGAGWRSLVEFFVREAEALNAKAGHYQKPEDVPFFPQDLPSPLFPTKSSPKVLHPSASLVTVNDAIWKMYFDGLLPLFTVDGDDGSYAETVALDFACLQVLSRRIHIGKYVAEVKFKNASQDYSPLIQAKDSNSLMDLLTFKAVEEKVKKRVEKKARTFGQNVTLEDSAGKQQSTAGDSECKLDPTVLSKLYDQWVMPLTKDVEVEYLLRRLG
PanvirCM1	Panicum virgatum	Pavir.6NG147800|Pavir.6NG147800.1	Phytozome (doe.gov)	LDTVREFLTREEDTIVFSLIERARYPLNRPAYDPIHLGDGDGPGRRLNASFAELFIRESEAVQSKAGRYQSLQEIPFFAYRVPFTLAPPYNFTRELYPAAAFVNVNDAIWSMYFNELLPLLAKNGDDGNYAVTVDSDIACLQVLSRRINYGRYVAEVKFRGDQQTYTSLIQAKDRDALMKLLTSEAQEDAVKRRVEKKATVFGQSVTSDGPTETGVNNSSETNFKVDPSLVYKLYDQWVIPLTKQVEVEYLLHRLD
PanvirCM2	Panicum virgatum	Pavir.2NG513718|Pavir.2NG513718.1	Phytozome (doe.gov)	LDSIRQTLIRLEDSIIFGLLERAQYLYNADTYDSNSFHRNGIEGSLVEYIVKETEKLHAQVGRYKSPDEHPFFPEALPEPRLPPMQYPMVLHPIADSININKKIWKLYFDELLPRLMKEGSDGNYGSSALCDTSCLQALSKRIHYGKFVAEAKFQESPEVYSPAIKAQDSVQLMQLLTYETVERAIEHRVEAKAKIFGQEVKIGAEDTGVPPVYKINPSLVAGLYTRIMRLTKEVQVEYLLRRLD
PanvirCM3	Panicum virgatum	Pavir.1NG077800|Pavir.1NG077800.1	Phytozome (doe.gov)	LAAVRDALVRLEDSVVFALIERARHPRNAAAYAPGGGGAGGRSLVEFFVREAEALNAKAGHYQKPEDVPFFPQGLPSPLFPTKSPPKVLHPLASLVTVNDAIWKMYFDELLPLFTVDGDDGSYAETVALDFACLQVLSRRIHIGKYVAEVKFQDAPQDYSPLIQAKDSNSLMDLLTFKAVEEKVKKRVEKKARTFGQDVTLEVNAGKQQVTASDSECKVDPTVLSKLYDQWVMPLTKDVEVEYLLRRLD
PanvirCM4	Panicum virgatum	Pavir.5KG557800|Pavir.5KG557800.1	Phytozome (doe.gov)	LDSIRQTLIRLEDSIIFGLLERAQYRYNADTYDSNSFHMAGFEGSLVEYIVTETEKLHAQVGRYKSPDEHPFFPEDLPEPRLPPMQYPTVLHPIADSININKKIWKLYFDELLPRLTKEGSDGNYGSSALCDTSCLQALSKRIHYGKFVAEAKFRESPEVYSSAIKAQDPVQLMQLLTYETVERAIEHRVEAKAKIFGQEVKIGAEDKGAPPVYKINPSLVAGLYRRIMPLTKEVQVAYLLRRLD
PhCM1	Petunia hybrida	EU751616.1	GenBank Overview (nih.gov)	LDGIRHSLIRQEDSIIFSLVERAQYCYNAETYDPDVFAMDGFHGSLVEYIVRETEKLHATVGRYKSPDEHPFFPKVLPEPVLPPMQYPKVLHPIADSININVKIWEMYFENLLPRLVKEGDDGNYGSTAVCDTICVQALSKRIHYGKFVAEAKYRASPEVYNAAIRAQDRNGLMDLLTYPAVEEAIKRRVEIKTRTYGQELHINGPENGGDPVYKIKPSLVAELYGDWIMPLTKEVQVQYLLRRLD
PhCM2	Petunia hybrida	EU751617	GenBank Overview (nih.gov)	LDLIRDSLIRQEDTIIFNLIERIKFPINSTLYKKPSSWFPDFTGSLFQYLFQETEALQSKVGRYLSPEENPFFPDNLPASIVPPSKCPPVLHPVAESININEKILDVYLNQLLPLFCTEADEGNYATTAACDIQLLQAISRRIHYGKFVAEVKFRDCSDEYTPLILAQQDRDALMKLLTFEVVEEMVKKRVAKKAMIFGQEVTLVDNAKEVKCKVDPLLVSRLYDEWIMPLTKHVQVEYLLRRLD
PhypaCM1	Physcomitrium patens	XM_001761190.1	GenBank Overview (nih.gov)	LANIRESLIRQEDTIIYALLQRAQFSFNAPTYDENSFSIPGFKGSLVEFMLKETETLHAKVRRYQAPDEHPFFPEDLSQPILPSLPKSRVLHPAAEKININKSIWSMYLQDLLPKLTVPDDDGNYGSASVCDVLCLQALSKRIHYGKFVAEAKFIEDPARFEGHIKAQDGDAILRELTFKNVEDNVKRRVANKARAYGQEVNEHGKVDNARYKIDPDLAGALYEDWVMPLTKQVQVAYLLRRLD
PhypaCM2	Physcomitrium patens	XM_001771774.1	GenBank Overview (nih.gov)	LANIRESLIRQEDTIIYALLQRAQFSFNAPTYDVNSFSIPGFQGSLVEFMLKETETLHAKVRRYQAPDEHPFFPEDLPEPILPSLPKSKVLHPVAENININKAIWNMYLEDLLPKLTAPEDDGNYGSASMCDVLCLQALSKRIHYGKFVAEAKFTENPAKFECHIRAQDGDAIMRELTFKNVEDNVKRRVANKARAYGQEVNEHGKVDNARYKIDPDLAGALYEDWVMPLTKQVQVAYLLRRLD
PoumbCM1	Porphyra umbilicalis	Pum2195s0001.1	Phytozome (doe.gov)	LSDLRSRLLRQEETIIFALIERAQFRLNPLAYTPGALVPGYPGTFSRYLLHELEVAYAKTRRYTSPDEHPFTADLPASVLPPLDYPPTLVPNSVNVNPEIEAAYVGQMLSRVCEGGDDQNYGSSAACDAACLQALSKRVHYGKFVAEAKFQEDPAAYTALIRAEDRQGIWDALTNSAVEEVLLRRVRRKAMAYGGDVRDVPVVGAEGKYKVDPQAISDIYRDIIIPLTKKVEVEYLMQRV
PpCM1	Pinus pinaster	unigene37813	SustainPineDB (uma.es)	LDTIRESLIRQEDSIIFNLLERAQFCFNAPTYDASQFPFPGFVGSLVEFMFKETEKLHSKVGRYKSPDEHPFFPEDLQEPLLPPLQYPQVLHPAASNININKEIWTMYFVELLPRIAAMGDDGNYGSTAVCDVACLQAISRRIHYGKFVAEAKFRDSSKEYEPAIRAQDGEALMNLLTFENVEAMVQRRVELKTMTYGQEVNLDGAAVTPVYKIQPSLIAGLYAQWVMPLTKKVQVEYLLRRLD
PpCM2	Pinus pinaster	unigene37772	SustainPineDB (uma.es)	LDSIRYSLIRQEDSIIFNLLERAQYCYNGPTYDANAFTMPGFSGSLIEFILRETEILHAKVGRYKSPDEHPFFPDALPDPLLPPLQYPPVLHPAAQSININKLIWSMYYDNLLPRFAATGDDGNYGSTAVCDTMCLQALSKRIHYGKFVAEAKFRGSPELYEVAIRAQDKEQLMNLLTFESVETAVQRRVEQKAKAYGLEVSLDTTKADSTYKIQPSLIANLYGDWIMPLTKMVQVEYLLRRLD
PtCM1	Pinus taeda	PITA_02300	PlantGenIE.org : Home	LDTIRESLIRQEDSIIFNLLERAQFCFNAPTYDASQFPFPGFVGSLVEFMFKETEKLHSKVGRYKSPDEHPFFPEDLQEPLLPPLQYPQVLHPAASNININKEIWTMYFVELLPRIAAVGDDGNYGSTAVCDVACLQAISRRIHYGKFVAEAKFRDSSKEYEPAIRAQDREALMNLLTFENVEAMVQRRVELKTMTYGQEVNLDGAPVTPVYKIQPSLIAGLYAQWVMPLTKKVQVEYLLRRLD
PtCM2	Pinus taeda	PITA_13363	PlantGenIE.org : Home	LDSIRYSLIRQEDSIIFNLLERAQYCYNDPTYDANAFTMPGFSGSLIEFILRETEILHAKVGRYKSPDEHPFFPDALPDPLLPPLQYPPVLHPAAQSININKLIWSMYYDSLLPRFATTGDDGNYGSTAVCDTMCLQALSKRIHYGKFVAEAKFRGSPELYEVAIRAQDKEQLMNLLTFESVETAVQRRVEQKAKAYGLEVSLDTTKADSTYKIQPSLIANLYGDWIMPLTKMVQVEYLLRRLD
RcCM1	Ricinus communis	R.communis v0.1|29848.m004541	Phytozome (doe.gov)	LDLVRQSLERQEDTIVFCLIERSRFPSNSPLYSQNLDLVPGFSGSLVHFIVKETEAIQSKARRYENPEENPFFPDDLPHSVVPSHKYPKFLHPPAASVDVNKQIWDMYFNKLLPLFVTKGDDGNYASTAANDLNCLQALSRRIHYGKFVAEVKFREAPQEYEPAIRSQDRDALMNMLTFKNVEETVKKRVAKKATVFGQDVSHGNNTSAEKYKVDPSILSHLYDEWVMPLTKLVEVEYLLRRLD
RcCM2	Ricinus communis	R.communis v0.1|28124.m000244	Phytozome (doe.gov)	LENIRRSLIRQEDSIIFSLLERSQYCYNADTYDPDAFAMDGFHGSLVEFMLRETEKLHAQVGRYKSPDELPFFPDDLPEPLLPPLQYPQVLHPLADSININNKVWDMYFRDLLPRLVKDGSDGNSGSTAVCDAICLQVLSKRIHYGKFVAEAKFRNSPDAYEAAIRAQDRYRLMELLTYTKVEEAIKKRVEIKTKTFGQEVTAICEEDEITEPAYKIDTTLVADLYGDWIMPLTKEVQVEYLLRRLD
RcCM3	Ricinus communis	R.communis v0.1|30174.m009156	Phytozome (doe.gov)	LESIRHSLIRQEDSIIRSLLLRAQYCYNADTYDPDAFSMEGFNGSLVEFIVRETEKLHARVGRYKSPDEHAYYPEHLPEPMLPPLRYPQVLHPSAGSININRKVWDGYFKDLLPELVKTGNDGNCGSAAVYDTMCLQALSRRIHYGKFVAEAKFRESPAVYEAAIKKQDGKKLMELLTYEFVEAAVKKRVEMKAKIFGRDITIASQVDEAEPIYKVQPSLVVNLFGNWIMPLTKEVQVEYLLRRLD
ScCM1	Saccharomyces cerevisiae	GFP66182.1	GenBank Overview (nih.gov)	LNLQNIRDELVRMEDSIIFKFIERSHFATCPSVYEANHPGLEIPNFKGSFLDWALSNLEIAHSRIRRFESPDETPFFPDKIQKSLLPSINYPQILAPYAPEVNYNDKIKKVYIEKIIPLISKRDGDDKNNFGSVATRDIECLQSLSRRIHFGKFVAEAKFQSDIPLYTKLIKSKDVEGIMKNITNSAVEEKILERLTKKAEVYGVDPTNESGERTITPEYLVKIYKEIVIPITKEVEVEYLLRRLE
SeitaCM1	Setaria italica	Seita.5G328800|Seita.5G328800.1	Phytozome (doe.gov)	LDSIRQTLIRLEDSIIFGLLERAQYRYNADTYDSNSFHMEGFEGSLVEYIVRETEKLHAQVGRYKSPDEHAFFPDDLPEPRLPPMQYPKVLHPVADSININKKIWKLYFDELLPRLAKEGSDGNYGSSALCDTSLLQALSKRIHYGKFVAEAKFQESPEAYRPAIKAQDPVQLMQLLTYETVERAIEHRVEAKAKIFGQEVNIGAEANGAPPVCKINPSIVAGLYRRIMPLTKEVQVAYLLGRLD
SeitaCM2	Setaria italica	Seita.1G062500|Seita.1G062500.1	Phytozome (doe.gov)	LAAVRDALVRLEDSVVFALLERARHPHNAPAYAPAGGGGGGGRSLVEFFVREAEALNAKAGHYQKPEDVPFFPQDLPSPLFPTKSSPKVLHPLASLVTVNDAIWKMYFDELLPLFTVDGDDGSYAETVALDFACLQVLSRRVHIGKYVAEVKFKDAPHDYSPLIQAKDSNSLMDLLTFKAVEEKVKKRVEKKARTFGQNVTLEDNAGKQEVTAGDSECKVDPKVLSKLYDQWVMPLTKDVEVEYLLRRLD
SeitaCM3	Setaria italica	Seita.6G146100|Seita.6G146100.1	Phytozome (doe.gov)	LDSIRQILITLEDSIIFGPLEKAQYRYNADTYDSSFFHMDGFEGSLVDYMVRETEKLHVQVGRYKSPDEHPFFPDDLPETCCHLCNTPSFFTSIRNIAHHYLQVSISFYSYRLGRYMTLLLVTVSLSKRIHYGKFVAEAKFQASPDAYKPAIKAQASRRVEAKARILGQDVKIGAPAAFKINPSLVAGLYRRIMPLTKEVQVAYLLGRLD
SeitaCM4	Setaria italica	Seita.6G163700|Seita.6G163700.1	Phytozome (doe.gov)	LDTVREFLTREEDAIVFSLIERAKYPLNRPAYDPIHLGDGAGPGRHLNASFAELFIRESEAVQSKAGRYQSLQEIPFFAYRVPFTLAPPYNFTRELYPAAAFINVNDAIWSMYFNELLPLLAKNGDDGNYASTVDSDLACLQVLSRRINYGRYVAEVKFRGDQQTYTSLIQAKDRDALMKLLTSEAQEDVVKRRVEKKAIVFGQSITSDGPIETGVSNSSGTNFKVDPSVVYKLYDQWVIPLTKQVEVEYLLHRLD
SfCM1	Sphagnum fallax	S.fallax v1.1|Sphfalx19G040900.1.p	Phytozome (doe.gov)	IGSIRESLIEQEDTLIYSLLQRAQYCYNAPTYDKNCFAIPGFEGSLIEYMLQETEHLHAKVRRYSAPDEHPFFPIGLPEPILPPLQQIKVLHPAADSININRDIWSMFYNDLLPKIVAPGDDGNYGSASVCDVLCLQALSKRIHYGKFVAEAKFTQDPGKFEPHIKAQDADAIMAELTYKDVEDNVRRRVAHKARTYGQEVNETGRLNNSQYKIDPELVGALYEHWVMPLTKNVQVAYLLRRLD
SlCM1	Solanum lycopersicum	AAD48923.1	GenBank Overview (nih.gov)	LDSIRKSLIRQEDTIIFNLIERIKFPINPTLYKQQLPPSSNFSGSLFQYLFQETESLQSKVGRYLAPEENPFFPDNLSDSIIPLTKCTPVLHPAAESVNVNEKILDIYINQMLPLFCTEVNDDANFATTAACDIQLLQALSRRIHYGKFVAEVKFRDSIDEYKPFILAQDRDALMKLLTFEAVEEMVKKRVAKKAKVFGQEVSLNDNAEEVKGKIDPLLVSRLYDEWVMPLTKLVEVEYLLRRLD
SlCM2	Solanum lycopersicum	XP_004232192.1	GenBank Overview (nih.gov)	LDGIRNSLIRQEDSIIFSLVERAQYCFNAETYDPNVFVMDGFHGSLVEYIVKETEKLHAKVGRYTSPDEHPFFPKTLPEPMLPPMQYPKVLHSAADSININVTIWEMYFKKLLPRLVKEGNDGNSGSTAVCDTICLQALSKRIHYGKFVAEAKFRASPDVYKAAIKAQDRDGLMDLLTYPTVEEAIKNRVEMKTKTYGQELNNGPEHVGDPVYKIKPSLVAELYGDWIMPLTKDVQVEYLLRRLD
SmCM	Selaginella moellendorffii	XM_002962173.1	GenBank Overview (nih.gov)	AIRDSLIQQEDNIIFSLIERAQYKMNTRTYDPNRFRIPGFDGSLVEFMLKETECLHAKASFLYCAPDEHAFFPDDLPEPILPPLEYPKVLHQAAKAVNINTRIWKMYYSNLLPSFVSDGDDGNYGSTAVCDVKCLQALSKRIHYGKFVAEAKFRESPHLFEPHIRAQDPQELMKLVTFESVEASVQKRVEHKARTYGQEIDANGTKPTPLYKVEPKLVARLYGDWVMPLTKDVQVEYLLRRLD
SobicCM1	Sorghum bicolor	Sobic.004G065500|Sobic.004G065500.2	Phytozome (doe.gov)	LAAVRDALVRLEDSVVFALIERARHPRNAPAYAPAAGGGGGYSLVEFFVREAEALNAKAGHYQKPEDVPFFPQDLPSPLFPTKPSPKALHPFALLVTVNDAIWKMYFDELLPLFTVDGDDGNYAQTVALDFACLQVLSQRIHIGKYVAEVKFKDAPQDYSRLIKAKDSNSLMDLLTFKAVEEKVKKRVEKKARTFGQNVTLEDNATASDSECKVNPKVLSKLYDQWVMPLTKDVEVEYLLRRLD
SobicCM2	Sorghum bicolor	Sobic.003G306100|Sobic.003G306100.1	Phytozome (doe.gov)	LDSIRQVLIRLEDSIIFGLLERAQFCYNAETYDSNAFHMDGFEGSLVEYMVRETEKLHAQVGRYNSPDEYPFFPEDLPEPRLPPIQYPRVLHPIADSININKEIWKMYFDELLPRLVKEGSDGNAGSSAVCDTTCLQALSKRIHYGMFVAEAKFQEAPESYMPAIIAQDPDQLMHLLTYETVERAIEHRVEAKAKIFGQEVNIGAEDSGSPPVYKMRPSLVAELYSYRIMPLTKDVQVAYLLRRLD
SobicCM3	Sorghum bicolor	Sobic.007G141500|Sobic.007G141500.1	Phytozome (doe.gov)	LDTVRDFLTREEDTIVFSLIERTKYPLNRPAYEPLHFGDGAAHRLNASFAELFIRESEAVQSKAGRYQSLQEIPFFAYRVPFTLAPPYNFTRDLYPAAALLNVNDAIWSMYFNELLPLLAKNGDDGNYAVTVDADLACLQVLSRRINYGRYVAEVKFRGDQQTYTSLIQAKDRDALMKLLTSEAQEDVVKRRVEKKAVVFGQTITLDGPIQTDVNHSSQANFKVDPSVVYKLYDQWVIPLTKQVEVEYLLHRLD
SpoCM1	Spinacia oleracea	Spov3_chr4.03055|Spov3_chr4.03055	Phytozome (doe.gov)	LDSIRKTLIGLEDTIVYSLIERSKLPLNSLAYQSSPFPGGFHGSLMEFLVKGTESVQAQGGRYQSPEEVPFFPDNLPPPFVHRPVNCWQGLPPAAASVNVSKNIWDFYVNQFLPLLAAKGDDGNYALSVASDLACLQVISRRIHFGKYVAEVKFRNETEAYTAAIRAKDKNTLMNLLTDSKVEAMVMQRVAKKATVFGQEVTLNATSNSNNYKVDPSLVSRLYNEWVIPLTKDIEVEYLLRRLD
TheCM1	Theobroma cacao	Thecc.09G016100|Thecc.09G016100.1	Phytozome (doe.gov)	LELIRESLIRQEDTIVFSLIERARFPLNSPTYDKSYASSVPGSCGSLVEFIVKETEAIQAKAGRYENPEEHPFFPDNLPPSQVPPHKYPEVLHPAAMSVNINKIIWDMYFNELLPLFVTPGDDGNYASTATRDLECLQALSRRIHYGKLVAEVKFRDERKDYEPAIRAQDRDTLINLLTFARVEEAVKKRVEKKAMTFGQEVKLGDEGNKGKYKVNPAIVSRLYGDWVIPLTKDVEVEYLLHRLD
TheCM2	Theobroma cacao	Thecc.04G089100|Thecc.04G089100.1	Phytozome (doe.gov)	LEAVRHSLIRQEDSIIFSLLERAQYCYNADTYNPDAFSMDGFHGSLVEYMLRETEKLHAQVGRYKSPDEHPFFPDELPDPLLPPLQYPQVLHPIADSINVNNQVWEMYFRNLIPRLVKKGDDGNCGSTAVCDTMCLQALSKRIHYGKFVAECKFQASPDAYRSAIKRQDREILMDTLTYQAVEEAIKKRVAMKARTYGQVVSANTEEDGGNPVYKIKPSLVANLYGKWIMPLTKEVQVEYLLRRLD
TheCM3	Theobroma cacao	Thecc.02G337100|Thecc.02G337100.1	Phytozome (doe.gov)	LKNIRHSLIRQDDSIICSLLERSQYRYNQDTYDKHAFSMEGFHGCLVEYMVRETEKLHAQVGRYNSPDEHPFYPQHLPEPMLPPLQYPKVLHPCADSININDMILTVYFGDILPRLVQMGDDGNYGSTAVCDTICLQALSKRIHYGKFVAEAKFRESPTAFEAAIKAQQDNSRLMELLTYETVEAAVKKRVAMKTKAYAQERNQTDDPADADPVYKIQPNLVGYLYDNWLMPLTKKVQVEYLLRRLD
ThupliCM1	Thuja plicata	Thupl.29381422s0002|Thupl.29381422s0002.1	Phytozome (doe.gov)	LESIRDSLIRQEDSIIFNLLERSQYSFNAAAYDANQLSFPGYNGSLVNFVFKETEILHSKVGRYKSPDEHPFFPDDLVEPLLPQLHYPKVLHPAASTININKEIWRMYFDDLLPQFVDEGDDGNYGSAVACDVSCLQALSKRIHYGKFVAEAKFRDSPNEYEPAIRAQDREALMNLLTFENVEEMVKRRVELKAMTFGQEVNLDSAVVTPAYKFQPSLVAHLYSKWVMPLTKKVQVEYLLRRLD
ThupliCM2	Thuja plicata	Thupl.29380108s0006|Thupl.29380108s0006.1	Phytozome (doe.gov)	LDAIRNSLIRQEDSIIFNLLERAQYCFNVPAYDVNAFPMPGFSGSLIEFIIRETEHLHAKVGRYKSPDEHPFFPEGLPEPLLPPLRYPQVLHPIAHSININESVWSMYFDSLLPRFAAKGDDGNYGSTAVCDTLCLQALSKRIHYGKFVAEAKFRASPEVYEVAIRAQDKDQLMNLLTFENVELAVQRRVEEKAKAYGQEVSLDVSIVNSTYKIQPSLIANLYGEWIMPLTKKVQVAYLLRRLD
TraesCM1	Triticum aestivum	Traes_6AS_6DA35DB95|Traes_6AS_6DA35DB95.1	Phytozome (doe.gov)	LAEVRDQLIREEDSIVFALIERAKRPRNTPAYSAAAAAAGSLAEFFVREAEVLHAKAGHYQKPEDVPFFSQDLPPPVFPTKGRPKVLHPFASLVCVNDAIWKMYFNELLPLFTADGDDGNYAETVALDFACLQALSRRIHCGKYVAEVKFKDAPQDYSPPIRAKDTNALMNLLTFTAVEEKVKKRVEKKARIFGQNVTLEDSVGKQDGDACDSHCKVDPKVLSKLYDMWVMPLTKDVEVEYLLRRLD
TraesCM2	Triticum aestivum	Traes_3B_879DBFABB|Traes_3B_879DBFABB.1	Phytozome (doe.gov)	LDSVRTSLIRLEDSIIFGLLERAQYCYNADTYDSNSFHVDGFGGSLVEFMVRETEKLHAKVGRYKSPDEHPFFPEDLPETLLPPIQYPTVLHPIADSININKEIWKMYFDEVLPRLVKEGSDGNSGSSALCDTTCLQALSKRIHYGKFVAEAKFQESPEDYTPAIEAQDGAQLMQILTYETVERAIEHRVETKAKIFGQEVNIGAEAKGMAPVYKIRPSLVAGLYSDRIMPLTKDVQVAYLLRRLD
TraesCM3	Triticum aestivum	Traes_7BS_4E9FD0078|Traes_7BS_4E9FD0078.1	Phytozome (doe.gov)	LDTVRGFLTREEDTVIFSLIERAKHPMNLPAYDDRACFGPAGRHGRRNGSFVELFVRESEQIQAKAGRYQSQQEVPFFQSRVPFTLAPPYNFTTDLHPGAASVNVNDAIWGMYFSELLPQLANNGSDDGNYAVTAASDLACLQALSRRINYGRYVAEVKFRGDQQRYTALIRSKDKDALMKLLTSEAQEDVVKRRVEKKAMVFGQDVTLNGPTETGDDTSSQSSFKVAPSVVYELYDRWVIPLTKQVEIEYLLHRLD
TraesCM4	Triticum aestivum	Traes_7DS_6FD98A029|Traes_7DS_6FD98A029.1	Phytozome (doe.gov)	LDTVRGFLTREEDTVVFSLIERAKHPLNLPAYDDRPCFGPAGRHGRRNGSFVELFVRESEQIQAKAGRYQSQQEVPFFQPRVPFTLAPPYNFTTDLHPGAASVNVNDAIWGMYFNELLPQLANNGSDDGNYAVTAASDLACLQALSRRINYGRYVAEVKFRGDQQRYTALIRSKDKDALMKLLTSQAQEDVVKRRVEKKAMVFGQDVTLNGPTETGDDTSSQSSFKVAPSVVYELYDRWVIPLTKQVEVEYLLHRLD
VigunCM1	Vigna unguiculata	Vigun04g056600|Vigun04g056600.1	Phytozome (doe.gov)	LDQIRHSLIRLEDSIIFSLLERSQYCYNEDTYDPDAFSMDEFHGSLVEYMLRETEKLHAKVGRYKSPDEHPFFPEGLPEPMLPPLQYPQVLHPIAESININDKVWSLYFRVLIPQIVKQGDDGNSGSSAVCDVTCLQVLSKRIHYGKFVAEAKYQASPDAYKPAILAQDKEKLMEILTYPEVEEAIKRRVDMKTKTYGQEVIINLKEQRTEPVYKINPSLVADLYSDWIMPLTKEVQVAYLLRRLD
VigunCM2	Vigna unguiculata	Vigun08g045100|Vigun08g045100.1	Phytozome (doe.gov)	LASVRENLIRQEDTIIYGLIERAKFPSNSHTYDDKYAQIPGFSGSLVEFVIKNTEDVQAKAGRYTNPEENPFFPEKLPPSSVPSYPFSQFLHPGAASININKSIWKMYLQDLLPLLANSGDDGNYAQTAATDLSLLQAISRRIHYGKFVAEVKFRDAPQDYEPLIRAKDREGLMKLLTFTSVEETVRKRVEKKATVFGQEVSLDSDNDGKEKSKFDPTVASRLYKDWVIPLTKEVQVEYLLRRID
VigunCM3	Vigna unguiculata	Vigun08g045000|Vigun08g045000.1	Phytozome (doe.gov)	LASLREHLIRQEDTIIYGLIERAKFPSNSNTYDDKYAQIPGFSGSLVEFVVKNAEDVQAKAGRYTNPKEHPFFPENLPPSNVPSYPFSQFLHPGPASININKSIWKMYFQDLLPLLATSGDDGNYAQTAAADLSLLQAISSRIHYGKFVAEVKFRDAPQDYEPLIRAKDREGVMKLLTFTDVEETVRKRVEKKATVFGQEVSLDSDNDGNGKRKFDPTVASRLYKNWMIPLTKEIEVEYLLRRLD
VigunCM4	Vigna unguiculata	Vigun09g215600|Vigun09g215600.1	Phytozome (doe.gov)	VDSARACLVRQEDTIIFALIERAKFPLNSPTYNHTFTSISQIQGSLLHFFIRNTEAIQSKAGRYTNPEEIPFFPENLPPSVAPYYPSSEFLHSAGALININKDIWKLYFHVLLPMFVASGDDGNYAQTAAADLTLLQAISRRIHYGRFVAEAKFRETPQIFESLIRAKDRKALMKVLTLESIEKMVVKRVEKKAMVFGHEVSLEHVKEGTYKVDPSVVSLLYQKWLIPLTKNVELEYLLRRLD
VigunCM5	Vigna unguiculata	Vigun02g054000|Vigun02g054000.2	Phytozome (doe.gov)	LDKIRNSLIHREDTIIFYSEAYDNDMLFKGSLVEYMVRQNEKLHAQVGRYKSEEENAFFPQYLPKPMFPHMQYPQVLHDYAHSININNEIWSMYFNEIVPELVKAGNNDECGSIAALSKTIHYGKFVVEAMFQDAPSQYEAAIKAKDRKLLLEFLTYESVEAIMKKRVELKAKTFGQVVMIDEADNVAKPTYKIKPSLIANLFENRIMPLTKEVQVEYLLKRFG
VocarCM1	Volvox carteri	Vocar.0019s0061|Vocar.0019s0061.1	Phytozome (doe.gov)	LANIRSSLIRQEDTIIFSFIERAQFARNLPVYTPDAIPVPGFDRCGRRYSLLEYVLRETEQLHGSVRRYTSPDEHAFFPDELPPLVLPPITYPSVLHSCADVININDRILRIYVDDILPGLTAPGDDFNYGSSATLDVTCLQALSKRIHFGKFVAEAKFLSKPEEYGALIRAGDADGIMELLTDREVERRVVERVRRKAATFGLDITENGALPPAGGSNGGGGDAEAGPRLKVSPELVARVYEDIVMPLTKDVEVMYLLRRLD
ZmCM1	Zea mays	Zm00001d012674_P001	Phytozome (doe.gov)	LDSIRQVLIRLEDSIIFGLLERAQFCYNADTYDSNAFHMDGFGGSLVEYIVRETEKLHAQVGRYKSPDEHPFFSKDLPEPRLPPMQYPRVLHPIADSININKEIWKMYFDELLPRLVKEGSDGNAGSSALCDTTCLQALSRRIHYGKFVAEAKFQESPEAYTPAIIAQDRDQLMNLLTYETVERAIEHRVEAKAKIFGQEVNIGAKDNGSPPVYKIRPSLVAELYSYRIMPLTKEVEVAYLLKRLD
ZmCM2	Zea mays	Zm00001d050412_P001	Phytozome (doe.gov)	LDTVRDFLTREEDTIVFSLIERAKYPLNRPAYDPLHSAAGRRLNASFVELFIRESEAVQSKAGRYQSLQEIPFFAYRVPSALAPPYNFTSDLYPAAASVNVNDAIWSMYFDELLPRLAKNGDDGNYAVAADADLACLQVLSRRINYGRYVAEVKFRGDQQTYTSLIQAKDRDALVKLLTSEAQEDVVKRRVEKKAAVFGQSVTLDGPVQTDANSQANSSLFKVDPSVVYELYGQRVIPLTKQVEVEYLLHRLD
ZmCM3	Zea mays	Zm00001d043356_T001	Phytozome (doe.gov)	LDSIRQVLIRLEDSIIFGLLERAQFCYNADTYDSNAFHMDGFGGSLVEYMVRETEKLHAQVGRYKSPDEHPFFPEDLPEPRLPPMQYPRVLHPIADSININKEIWKMYFDELLPRLVKKGSDGNAGSSALCDTTCLQALSKRIHYGKFVAEAKFQESPEAYMPAIIAQDRDQLMHLLTYETVERAIEHRVEAKAKIFGQEVNIGVEDNGSPPVYKIVPSLVAELYSYRIMPLTKEVQIAYLLRRLD
